# Supplementary material for: Environmental exposure to metal mixtures and linear growth in healthy Ugandan children
Source: PLoS One. 2020 May 15;15(5):e0233108. doi: 10.1371/journal.pone.0233108 (PMC7228047; doi:10.1371/journal.pone.0233108)
Supplement: S1 Data — (XLSX) [file pone.0233108.s005.xlsx]

## Sheet: Sheet 1
rowname
